# Supplementary material for: Cereal Vinegar Sediment Modulates the Gut Microbiota–Metabolite Axis Associated with Hyperlipidemia in Apoe−/− Mice
Source: Foods. 2026 Jan 24;15(3):427. doi: 10.3390/foods15030427 (PMC12896822; doi:10.3390/foods15030427)
Supplement: Supplementary file 1 [file foods-15-00427-s001.zip]

Archive with 2 entries (2 files):
- foods-4059507-supplementary.pdf
- Table S2.csv
