# Supplementary material for: Cereal Vinegar Sediment Modulates the Gut Microbiota–Metabolite Axis Associated with Hyperlipidemia in Apoe−/− Mice
Source: Foods. 2026 Jan 24;15(3):427. doi: 10.3390/foods15030427 (PMC12896822; doi:10.3390/foods15030427)
Supplement: Supplementary file 1 [file foods-15-00427-s001.zip › Table S2.csv]

Table S2. The information of metabolites for cecal contents under positive and negative mode
name	group	mode	Asparaginyl-Phenylalanine	Lactose	L-Adrenaline	Methylselenopyruvate	Thiamine	S-Acetylthioethanolamine	N1-Acetylspermidine	Choline	Urea	Creatinine	D-Lysine	Guanidineacetic acid	N-Acetyl-L-aaline	Leucyl-Alanine	N-Carbamoylputrescine	Creatine	1-Amlnocydohexanecarboxylic Acid	Ethyl acrylate	N-Acetylputrescine	¦Ä-Valerolactam	delta-Guanidinovaleric acid	D-Pyrrolidine-2-carboxylic acid	3-Nitroaniline	4-Nitroaniline	Dl-Valine	Octopamine	Val-Ser	Methylimidazoleacetic acid	6-Acetamido-3-aminohexanoate	(2S,5S)-trans-Carboxymethylproline	Dl-Pipecolinic acid	Guanine	Pyrrolidine	Uridine	Dl-Glutamic acid	Uracil	6-(¦Á-D-Glucosaminyl)-1D-myo-inositol	Nicotinate D-ribonucleoside	D-Methionine	Hypoxanthine	Nicotinic acid	Oxalureate	2'-Deoxyguanosine	N-(1-Deoxy-1-fructosyl)valine	Glutamine	N-Acetylcadaverine	Ile Pro
Apoe-blank-1	KO	pos	483531.7116	53633.78362	438450.3745	6128.94581	21549.07171	185933.6967	315407.2322	321353.5322	759671.7934	1061562.157	57254.68482	5586850.992	147283.6156	26848.3384	46217443.37	2157120.222	577943.6295	273730.402	118574.392	105661.2965	6370773.997	24752631.83	2001438.781	2044610.04	5034921.925	26801.2785	234141.8946	5186041.473	2683560.515	497349.4802	9585561.895	2186761.995	1451964.633	433441.229	966777.4703	2970371.166	15133.56787	44859.80739	5803957.382	3791031.472	602162.0942	17131224.55	8545777.491	981456.09	14404.33299	25257.17024	58790.17488
Apoe-blank-2	KO	pos	293502.7291	18389.37015	44145.66023	14719.66732	3373.138165	14763.75158	37358.72627	15637.6339	24092.04273	133302.8768	3259.155203	1847433.899	63596.56761	5395.736791	2975030.619	135500.5402	76590.56287	80485.20294	8603.979939	6084.257855	579906.9253	671932.4234	107243.2365	105895.117	186688.0578	8299.681393	10367.55013	255887.3463	98645.97233	62370.92314	998386.564	106192.3061	30313.098	16176.04226	185797.4206	130774.3917	3724.338899	2374.857036	39547.22631	236412.2037	35868.65181	265333.6235	416662.0989	31212.38378	579.7841572	2205.745988	4201.491582
Apoe-blank-3	KO	pos	516028.0236	245055.3279	1026658.973	45285.87466	585431.4675	315031.4518	264225.234	1741985.047	4130833.325	3780767.839	63230.95454	34385808.92	578858.0601	503711.7336	87667416.45	8537106.469	2792362.266	1385389.912	485631.9336	465528.6787	12655682.04	62851589.68	4056265.714	3957903.599	26054848.43	76831.81158	474473.3132	40028476.31	3115450.881	1628023.035	8766559.006	9024050.701	4473234.148	464950.6942	9806238.051	6955222.019	19351.76501	313632.4659	27029612.49	17220520.51	4039869.984	59933628.97	24580373.72	7795760.367	41872.05993	356086.7711	136775.1029
Apoe-blank-4	KO	pos	478599.7209	143109.0671	1873501.447	17934.67971	125422.2767	411243.2397	115785.2595	2005287.974	2026111.501	3745059.846	247194.1837	22429674.11	619217.1507	603931.6371	92003556.22	12315717.63	1230531.133	2965147.695	273353.1081	985924.3843	8910280.014	63582536.37	6976170.545	7118384.78	49494884.73	56692.18856	2952171.911	11449941.07	6289847.604	2055183.961	10376484.22	5851992.108	5551369.421	223145.22	6425931.804	7273247.516	17863.86608	578396.3686	40038319.52	18803243.21	2577483.758	80582557.61	11918704.8	2100239.952	234714.1957	130843.4288	157657.4126
Apoe-blank-5	KO	pos	642118.7621	32208.71375	756631.5041	3153.486866	6730.737513	256308.871	229199.5972	2004583.655	1015498.25	4434852.417	22973.02628	17740432.44	608172.5764	200940.1355	89605050.54	9494348.176	847743.2998	1571477.905	408330.5221	539219.5434	9955811.179	67680937.9	10707243.42	10415905.82	32660094.18	82872.81663	446226.9067	15628816.55	4002361.419	1914751.23	17601694.1	12303960.31	4025930.762	349944.1604	9330028.525	8655298.175	15124.29292	379991.8085	26861696.06	18292831.97	3853297.357	65695121.93	38441994.3	7706525.254	49911.66757	207651.6228	110990.9978
Apoe-blank-6	KO	pos	503816.1891	79708.46177	832635.9844	8111.701055	47703.62433	432026.5939	141163.3971	2114855.367	1067558.865	5327413.227	55709.85938	22425119.84	542419.978	298676.763	85292073.68	9850884.159	1258624.766	1772216.177	518314.4661	594838.0921	10419140.77	64517959.85	10055937.25	9990812.956	35096694.99	76290.49479	1094263.562	18739752.33	4810256.823	1823011.737	13333529.01	3799577.613	3638643.527	339394.6994	15056382.18	9522867.838	23713.6888	315004.7059	24657368.21	17250588.84	4292838.688	60946049.78	18980674.47	4416670.718	64275.60693	281545.7722	133966.3388
Apoe-DD-CVS-1	KO-DD	pos	720831.8604	100940.729	1566818.144	8363.429532	72785.84778	232609.4286	390473.7813	2834434.763	1555610.927	4869952.042	52032.07731	20459598.91	427141.2229	983244.6149	89336659.11	8796957.125	977389.204	1405555.447	605992.911	443859.3279	8290187.343	66467693.15	6560137.976	6709259.941	26198042.79	71548.36617	334046.2985	38919150.36	3036791.868	1543822.457	22646165.6	4820184.662	4208625.914	304775.3155	8251909.684	8576365.028	20256.13805	240296.3308	29934068.45	18612997.58	3856210.81	65819394.61	21065843.19	5438419.652	47816.40927	262240.7857	170858.9894
Apoe-DD-CVS-2	KO-DD	pos	648108.0529	269800.4221	409920.0718	53849.10477	808926.6309	264113.4997	570211.3889	1057310.018	1503297.454	3375346.87	68254.11972	18249534.8	685210.9532	614927.7522	88896016.76	9943245.878	1369497.686	2176975.909	585786.0942	766009.3263	10370587.03	57570550.03	6275897.354	6378201.953	40172126.25	107769.4726	1017173.205	24013389.79	6262052.055	1807784.392	25554499.5	5326281.908	4093150.406	127874.1856	15083008.97	7838417.598	30023.52673	388648.3134	24410775.37	15767052.81	4233175.698	60701044.45	13442678.66	3087729.034	129909.5432	320766.0355	305140.2515
Apoe-DD-CVS-3	KO-DD	pos	677999.5132	154310.9772	1240272.515	21919.75361	283936.8027	238430.2819	466762.9325	1466846.517	1737215.756	3533675.541	42180.70098	23863864.55	531153.0423	657067.6138	90395407.53	9848772.938	1332302.629	2060929.263	573477.7881	672802.6467	9100651.292	64576624.65	9221451.854	9293654.26	40062672.53	83128.90862	568326.9363	27028976.06	5990748.019	1850900.133	32464485.62	3118510.855	4359390.326	149841.4598	8267596.34	8140523.055	16692.19788	280419.9088	30383429.46	18662883.52	4698788.023	74340990.45	15861221.45	1822221.077	75855.97638	286916.7433	118494.707
Apoe-DD-CVS-4	KO-DD	pos	585186.6615	180665.746	225726.3645	23949.3189	259175.1178	234371.0728	482589.6448	1241965.865	744668.2879	3155703.041	55465.62693	16955059.49	750235.7114	373202.8864	81227544.36	8445559.168	890636.9479	2304571.262	319062.9036	821770.7333	11263352.15	67055492.93	13427385.96	13607799.43	44823301.62	80760.52966	925922.4995	17592931.09	8183107.502	2404167.34	16323787.23	10102262.1	5924341.952	344061.3166	14992578.31	10992148.43	19041.85562	424978.6146	34319431.1	15669833.48	4194030.036	84231960.61	33567357.46	8677944.53	74173.5852	157679.0372	137524.7841
Apoe-DD-CVS-5	KO-DD	pos	562727.5932	134708.0845	264016.5635	20139.10159	140305.8678	416734.0589	437442.0993	1689199.15	523184.6867	4901443.629	72155.69613	19179964.52	840887.4104	205504.776	93316374.24	9988327.288	1518701.939	1772231.934	577734.1238	692509.8715	16815352.47	66031575.3	11781538.33	11788442.34	36387510.08	91721.16402	2985754.137	37302501.3	11732916.24	2850843.375	33809503.41	2839726.529	6563755.626	195513.3405	19197829.81	9264555.968	15800.1636	490433.0463	37268756.56	15541031.8	4911928.535	95998139.51	20993448.85	5723585.229	235503.3696	283147.3834	139895.0251
Apoe-DD-CVS-6	KO-DD	pos	542222.6556	236770.596	149385.1803	37322.4536	312404.0869	354521.829	512358.1118	863762.8715	478294.7819	3421591.224	38256.22529	18938978.06	725797.2344	956641.0311	86996741.67	8668838.468	979521.6608	2151619.672	409367.7332	738710.9017	10384016.17	67544460.6	12355775.29	12322096.32	43717232.52	86426.89217	1396844.512	34991076.16	11418477.87	2661307.471	25459666.02	3571747.923	4868649.264	165658.7469	14599996.75	5780095.113	19839.36069	499011.9249	30190177.47	15784120.15	4686814.512	84190322.53	25359065.33	3105759.606	96454.29982	231164.8324	127170.0281
Apoe-DD-CVS-7	KO-DD	pos	713141.9251	67664.42694	456242.6646	4173.099748	62453.68559	421104.7341	339741.7865	1053609.91	571189.9516	3148051.105	55171.06394	19966559.31	496549.0731	494415.3654	89535189.78	10800136.69	1096707.485	1442994.29	470027.8792	510409.8083	7620028.243	61516538.99	6885503.98	6939883.225	32411111.23	92260.55073	1051822.742	30385326.91	4747805.263	1757065.899	18113096.81	3827407.19	2936427.697	117558.3354	5548659.772	8165745.696	15051.78976	346435.2282	24556836.95	17839596.68	4089156.977	66715732.5	12574614.48	1814356.07	111352.2387	220432.6148	110463.938
Apoe-HS-CVS-1	KO-HS	pos	664988.5047	108805.2264	190705.3065	17360.31442	230202.8072	483125.0278	490524.9419	975062.7887	655046.1727	2935765.737	43945.49221	26996674.28	556779.8243	356883.0049	85847851.49	9810200.147	1750871.425	1563274.2	699568.1016	562240.8789	8103399.179	62768283.68	8739619.255	8966928.479	35750150.11	103852.3483	945822.8172	19387770.78	5697674.964	1856986.2	20398801.94	3870120.953	4411868.952	203773.3286	11211245.81	13231347.57	25788.60348	469123.9771	29149440.89	16699639.16	3785802.276	74816656.47	36812201.41	2422457.555	266637.7441	410839.1578	253626.7883
Apoe-HS-CVS-2	KO-HS	pos	702726.3999	47292.27137	626469.9039	909.5085419	26581.99831	311888.2156	185561.9326	2332969.239	715069.267	3963852.134	52985.13024	37364381.01	679933.5489	413196.4138	81883797.83	9209332.47	3137180.816	2343408.041	576026.8778	817604.1527	11085427.05	61780981.7	7653034.462	7777997.616	45650940.11	72612.8256	444228.2772	34821822.87	6677364.157	2651753.569	9503976.086	2771704.196	3553730.881	511397.6012	6455543.731	13417678.67	38635.3129	435950.9825	25751822.38	17362702.31	4097306.504	64950345.41	25350553.45	3708300.661	52005.15233	265809.5739	97114.38348
Apoe-HS-CVS-3	KO-HS	pos	634156.4176	41599.36859	449476.6647	1579.482141	8511.567738	486480.4772	280670.7851	2204963.27	897100.1637	4842780.134	103745.4995	25666633.38	595807.0744	171794.9048	96608290.19	12160121.62	1637820.482	1855855.11	683303.1045	733346.8309	9514892.405	71290023.09	12644982.34	12718629.88	37840689.36	100829.6373	2193740.128	35378730.36	9253541.697	2490870.934	33699458.45	5174844.231	7117237.222	279960.3306	9030792.624	14840792.61	31549.64099	537681.6125	41304079.45	20103348.58	5179689.874	94108931.91	14978093.71	9606398.419	114876.2866	325708.131	533024.3297
Apoe-HS-CVS-4	KO-HS	pos	583090.8064	159679.886	177966.9676	31797.49723	410610.8223	364839.2731	524625.2367	1375908.025	496570.212	4705993.581	61324.11686	12954448.03	567155.9318	238438.5965	102695203.1	11277209.64	1229655.867	1984353.108	584051.8679	737045.9482	13985281.91	67348532.27	9614068.981	9649768.605	43426704.83	139967.8913	1590682.839	17647785.58	6337103.681	1250450.934	24840751.64	3687776.656	5716564.93	194225.618	8044496.339	6653384.592	12837.80246	427358.9038	37080765	17387056.26	5047738.484	90282692.74	19166831.78	5754314.669	151530.3291	291991.5577	125476.2229
C57-blank-1	CTL	pos	691913.7214	24833.90681	1060489.218	2816.416384	3488.7427	329319.4972	136046.3405	4502647.409	564077.4891	6133375.069	74037.75702	16256808.84	329163.6817	52028.62829	88944457.38	12317470.75	460277.3731	2016899.553	358938.0897	678535.5109	12998908.36	69279467.57	7628737.458	7825440.378	43145807.88	82131.77579	445041.7723	17774561.11	5420972.913	1390374.601	24648225.91	1827193.676	3057630.754	608618.2591	6539419.88	7392046.37	9406.423658	253858.3724	27032743.55	20631408.52	3974030.766	78722113.27	10932498.98	2971911.526	74869.30106	151829.8709	123695.7396
C57-blank-2	CTL	pos	722846.9177	52815.30976	712200.0728	3997.798096	27813.0765	750113.1134	304313.3924	2149856.754	609376.5571	4850746.616	38502.31019	21262158.15	444757.3168	72839.01489	96261880.5	14640423.41	939154.834	2698845.418	491196.0272	946057.9994	12459778.07	68860943.92	8553264.841	8750846.277	53268788.58	119118.4556	438420.8227	20149022.59	5260397.063	1665328.784	39618647.54	5297370.48	3390911.227	249140.9652	19028399.38	10624569.18	12328.90237	331394.0622	25032724.2	20296732.88	4925164.423	70246780.22	26133145.77	3005142.728	82189.82932	229683.2307	142737.198
C57-blank-3	CTL	pos	715318.5767	41272.15909	731738.7498	1542.322275	27724.21119	223500.1539	334517.9365	2365001.855	498459.9478	4905076.055	64192.58995	10995642.33	522708.1057	116362.1649	92229587.65	11248035.48	1100473.251	2672631.281	500482.4995	943057.4766	13491838.51	66408571.99	7753524.062	7942978.462	51864670.31	87081.26136	436105.9828	32667704.2	7808570.206	2309765.372	23710310.83	2753682.988	2827712.99	386120.0303	12463220.74	9064408.839	14002.67592	357979.0663	23207879.47	18783669.61	5080847.16	68823772.17	17110725.14	3031696.453	72573.26485	222335.4781	140261.5025
C57-blank-4	CTL	pos	671502.0682	45168.52549	959047.8646	3492.983306	17737.55438	494723.7188	310997.076	2621122.928	609489.6113	3840617.082	92163.35712	15237412.81	389380.6871	151532.9036	96573906.98	12838754.46	950895.9131	2337857.358	415013.6717	799020.5101	16108053.81	76221310.65	7983147.278	8200090.674	45932305.63	94992.63235	934792.1058	29672008.06	7275061.506	1778374.778	31035453.36	2811924.779	5226967.075	423960.2934	5736697.282	5182634.38	10213.90817	281331.9948	39094362.34	19326344.64	4399544.025	93847315.06	14448728.09	4958891.597	104445.1896	194607.7998	162076.8002
C57-blank-5	CTL	pos	661084.1466	46120.36662	1016153.676	2679.153497	49285.05403	331707.2484	241329.2232	1490126.686	1118859.111	4205295.195	99201.78461	15624464.38	433811.638	138002.7812	86686912.78	10807505.86	982495.9002	1749788.17	417726.9392	620062.5311	12586024.55	64812743.11	5652490.971	5747612.313	36396141.81	164986.4714	827047.7085	13793607.99	3964787.163	1726248.045	13344681.35	4088869.112	3285452.127	232580.2807	9956243.123	8476822.837	18306.58391	328210.5455	28540118.95	17090678.83	3679011.092	71410200.73	15805418.51	5887311.816	100603.2212	372502.3864	177622.2429
QC-1	QC	pos	685540.854	374957.6937	662327.2533	52998.51539	758139.9016	368728.2148	554429.7387	2264435.876	2314928.044	5198483.939	98175.99557	41900938.68	818721.3617	1386944.841	95755787.96	10913616.82	4781734.8	3103938.125	885884.9153	1050148.396	10641775.26	70923967.17	8649216.151	8532127.617	50204768.86	184805.5817	1501691.597	30905038.4	6588253.528	2237534.984	10450444.89	13778838.84	7597260.82	331178.5976	13959451.33	12024112.3	32702.54866	441938.8684	39722622.1	18634943.04	5060715.056	82207164.94	34619372.65	4874243.08	163463.8649	648933.9582	187419.0222
QC-2	QC	pos	514825.8775	254226.729	574474.7726	40650.50804	626680.4335	413104.356	536108.5749	1904246.781	1505722.428	5273216.893	82588.14778	40890942.95	675203.2704	1075396.285	91044905.86	11142869.06	4705779.833	2503956.711	925930.2457	906310.321	11408318.7	68040304.54	9734036.309	9650035.307	46380834.6	194633.6898	1437620.111	29163648.08	6841203.694	2213068.302	32243450.6	4202770.729	6326248.982	289779.7533	11895268.86	13689739.57	34078.75868	416009.4252	34522170.98	18625291.42	4812521.431	83966277.59	36603477.62	5215071.699	81081.10006	642808.1813	180426.4772
QC-3	QC	pos	522811.5636	211463.5251	555571.2407	46792.45587	804497.7253	380116.1717	517502.6482	1632832.984	1229949.199	4816152.312	71201.38922	37867912.31	591493.399	943429.2889	93581163.37	10794838.26	4506967.518	2182448.891	793912.4193	752155.6472	12652318.05	67405807.57	10018640.03	9984066.397	43692186.21	214514.1747	1522472.394	39679699.38	6869577.64	2202462.294	23982325.94	13088860.42	5822494.612	291763.7263	7835856.238	9847763.088	24326.58945	383947.2261	32712840.47	17800207.2	4665630.17	86101033.87	38193637.72	4325352.851	153399.8672	583656.0789	151015.8226
QC-4	QC	pos	529654.1095	157128.7993	513787.5071	28970.85776	583288.6351	375163.7036	413840.5052	1687171.712	1020062.58	4871637.071	64473.1701	36108935.86	593515.4558	168437.3809	93334262.72	10341342.46	4308045.998	2301275.389	870826.0834	843192.7925	11748678.17	67776620.16	7942547.702	8083904.542	46590453.27	205954.8151	1518707.242	27009106.96	6441578.247	2182238.058	23842635.47	13588854.16	5131868.728	269833.1685	10332607.69	6117881.283	10924.6575	445682.4671	32815465.84	18532296.73	4714593.338	83482065.98	36934023.65	4800356.271	89880.52958	626658.2373	176329.5755
QC-5	QC	pos	657457.1928	132892.8351	492511.5387	28435.06369	566557.005	348483.5638	428628.3731	1607057.875	979179.3656	4792638.631	59579.44662	35492192.97	547709.0535	49642.87903	93062533.15	10364477.34	4185859.622	2170238.666	842637.8873	831465.2073	12423369.41	67686571.08	8738294.161	8854972.05	43430283.67	194983.4184	1542603.164	38225752.74	6798335.399	2019240.852	32141905.51	5032272.055	5110999.646	225341.6631	10402971.85	8554506.451	13911.36023	400585.5461	32025652.26	17550045.25	4593172.026	86226725.75	39176923.46	4510537.849	150466.2927	577853.7066	168665.1896
Sample	Type	mode	Succinic acid	Urobilin-2	Caffeic acid-2	N-Methyl-D-aspartic acid	Glucoheptonic acid	D-Tagatose	N-Formyl-L-glutamate	D(+)-Melezitose	Trehalose	¦Á-L-Rhamnose	a-L-Arabinofuranosyl-(1->2)-[a-D-mannopyranosyl-(1->6)]-D-mannose	Dl-Malic acid	1-Deoxy-D-xylulose	D-Ribose	3-Oxoglutaric acid	Citric acid	Ascorbic acid-2-sulfate	2-OXO 1	2-OXO 2	3-PG 1	CIT 1	CIT 2	F6P 5	FBP 1	FBP 2	FUM 1	G6P-1/F6P1	G6P-2/F6P2	Inosine1	itaconic acid 1	Lactic acid 1	Lactic acid 2	MAL 1	MAL 2	OXA	PEP 1	PYR 1	PYR 2	Lactose 6'-phosphate	3-Ureidopropionate	Creatinine	a-L-Arabinofuranosyl-(1->3)-b-D-xylopyranosyl-(1->4)-D-xylose	Oxypurinol	(S)-2-Hydroxyglutarate	D-Citramalic acid	Hypoxanthine	Picolinic acid
Apoe-blank-1	KO	neg	2803229.534	18527.38025	1042318.766	23314285.88	1962271.113	342061.2346	482276.4029	13586.62326	44404.22365	518854.8453	52846.08252	19865027.49	4613677.042	915658.7862	917185.3223	516080.2098	864889.7872	1580972.77	770039.9215	94949.04405	7897329.548	2764102.326	626897.7088	41048.97345	1260.998455	143707.0887	363036.9906	292499.6432	164734.6232	6130815.709	19605013.2	6158014.617	23517028.29	1590669.571	20524.67219	21150.77991	904370.5025	217934.9297	125093.5385	470885.877	4302.914719	29674.05653	39538151.43	8521018.944	8656297.621	2294411.843	11907201.46
Apoe-blank-2	KO	neg	2478521.448	22595.56027	291720.1469	10577363.57	529088.9218	61263.16883	40307.06603	10027.27232	23058.96211	87888.52477	18438.44446	1332429.527	318780.5498	31867.04033	265037.3609	77423.69881	125967.4586	342487.9599	102122.6708	32085.74575	820925.8661	299883.1138	38606.03588	18045.7284	2181.866773	143633.7285	1030008.505	737221.7496	43419.65472	1597288.134	4857428.402	1490762.492	1558607.414	122994.5026	5774.270895	11838.22385	327700.957	70707.42201	64936.44192	101717.1825	1895.040049	7754.784927	8163786	1080072.964	1066950.406	867039.2157	3142625.529
Apoe-blank-3	KO	neg	2611985.844	15457.78605	973879.4382	20391497.84	3018777.61	449707.5171	315749.2007	9216.830267	39064.48463	392247.1873	23278.38389	33413081.02	7291983.611	801503.2195	692241.5436	1325603.756	1410135.756	970690.2335	779512.6133	103297.9448	19296629.35	7642169.352	961107.7552	48006.40636	824.1319728	135790.2142	850123.7218	693950.9501	122162.3743	14382097.69	24297329.73	7707837.644	39401691.86	2416571.361	45400.51181	21158.80007	1045018.072	265356.1891	157681.0979	450336.1861	5731.021679	24076.9436	41649369.79	14752245.67	14851873.44	2569169.121	10973052.35
Apoe-blank-4	KO	neg	2410895.383	12392.39892	983427.7636	28309679.13	1515400.558	388437.9824	331694.6921	10930.40942	41337.04891	420686.4105	135280.1586	44464215.3	9938638.206	361959.016	831039.2891	1899175.742	2022236.898	1096217.399	1001893.681	131718.3425	23010744.85	9080476.01	967610.5544	123507.9342	2727.1243	120743.8415	620044.7488	551393.55	132932.075	9163639.663	29645445.76	9266068.193	52040721.69	3428444.405	25383.47786	79737.15276	1150315.208	276330.7199	425402.0175	508702.5907	571.7749816	35901.13035	27216762.4	6777848.487	6625438.588	2170417.145	6998148.798
Apoe-blank-5	KO	neg	2461255.49	11015.22623	1133909.192	21589972.8	2734845.549	320040.0004	350903.1023	13151.35943	40445.57003	517886.155	35908.12142	32761027.46	7064587.136	664936.2323	898603.8371	766868.4604	1923052.821	1190912.405	3149672.809	112515.8429	9264258.251	4034629.542	1256174.793	34339.8556	1013.462527	135854.631	402169.5002	386068.7926	162039.7842	15894492.39	21750210.58	6604205.273	38137639.71	2477748.077	52081.78554	28650.76188	924972.7246	236390.5464	167012.084	351635.0415	3583.052802	13458.65116	42809563.34	11089309.69	11104714.06	2398457.94	11064686.77
Apoe-blank-6	KO	neg	2432130.446	15664.38816	1043793.924	26040348.37	2617706.619	391205.8753	423022.4397	13935.57852	53925.57256	396071.216	37674.04344	50602822.12	11257493.98	884228.2696	1184022.253	1748555.459	2315533.903	1637568.684	1386848.882	130748.6521	19659136.2	8209964.64	797477.2323	34529.37926	1487.982033	131537.1628	1066790.604	915230.8098	162390.0679	14420170.66	26871782.06	8320915.554	59197602.08	3948699.59	46869.96306	91204.22422	1163900.657	293163.3502	212327.1872	554825.6901	6625.996339	24506.19119	34799083.43	10131005.38	10179534.36	2105244.241	11410533.74
Apoe-DD-CVS-1	KO-DD	neg	2347112.606	27863.33453	941086.3888	22901589.18	3425929.324	245773.2373	214084.7586	18635.38968	56775.17421	509581.0126	59192.80192	19495839.41	4415815.155	782578.5315	980652.6162	687339.8489	1322431.544	1580968.624	800624.0551	113901.1099	8730808.857	3322459.249	205506.8845	86149.7974	1696.474811	129011.9243	1042305.272	151628.6595	139185.1885	30143469.11	14481987.35	4681284.533	23013749.76	1576361.889	96354.9154	20474.99653	682058.8063	172652.574	237619.5887	350188.0092	1378.48457	14875.47286	34246432.3	5541902.099	5439647.181	1826082.301	12125942.24
Apoe-DD-CVS-2	KO-DD	neg	3010270.988	10648.01152	1013828.754	28500607.57	1438982.248	560565.9137	423442.1089	6884.62518	38020.90886	372571.5441	30623.19093	34586763.46	7623064.217	1153107.975	226921.2906	1085068.103	1324690.064	444596.9157	2268088.803	94201.20528	15737868.14	5677906.595	1632569.04	64025.78948	1974.392705	167018.0136	637877.4324	683124.535	122333.5872	12769547.56	28509352.23	9399251.428	40843943.01	2743874.816	48685.32564	33775.8865	1277404.743	305877.2292	116450.3764	578464.0675	3112.510983	15666.73514	46836239.52	23484092.16	23854006.48	2545788.195	8926316.686
Apoe-DD-CVS-3	KO-DD	neg	2892678.922	12136.11587	892751.9492	12325468.44	2098715.628	193271.2385	371385.6135	16466.32188	39050.38199	481271.762	34051.93028	14822294.35	3728055.419	1562796.012	216198.6003	354046.4937	813983.803	479737.4709	476696.2137	67619.57317	5397797.566	2058161.901	755255.1668	82503.48936	2164.379078	129406.8017	211717.8337	167628.4669	142576.2799	8555120.208	17529943.42	5169018.421	17317261.37	1219485.335	22217.81941	18547.35544	745036.1281	165211.2777	206061.7517	310625.4442	3140.111148	22708.86389	30169809.09	2603129.804	2700331.407	2315179.481	13660643.96
Apoe-DD-CVS-4	KO-DD	neg	3217200.021	12000.10719	1208721.678	23990921.16	2626192.48	571604.0445	314490.0156	9179.294325	43127.844	519805.1662	54171.37222	27937766.94	6281749.193	1649056.698	494524.33	1123981.912	1359966.779	837113.1918	1655814.068	72345.20692	15952332.67	5900006.19	815240.5756	42841.15693	1302.602187	152641.6733	535739.8802	417190.2332	113300.2777	15537888.86	28417530.2	9060924.524	32442569.81	2150273.087	46911.93527	27645.28366	1260193.188	352315.2868	104798.9388	523145.5614	5814.131015	31223.59666	37375933.87	12723749.66	12518711.63	2806440.908	12510191.88
Apoe-DD-CVS-5	KO-DD	neg	2071210.155	15316.65982	761733.3338	29097801.09	2379264.648	312121.7405	348087.9986	11853.25836	53157.11753	684838.1847	52630.14529	36969062.07	8823439.981	1024734.379	1537089.275	679610.478	2035534.53	2762720.997	860469.3208	110616.6861	8433997.19	3276982.787	204486.5619	73087.55707	4562.320041	113688.3114	643759.7414	480945.5447	138441.1605	32363001.93	25782685.11	8131943.431	43971047.68	3016712.866	106219.029	43369.7041	1027914.167	289596.359	257195.413	728384.2288	5653.355037	23837.47571	36647432.97	9018109.539	9417079.838	1733170.854	13119211.13
Apoe-DD-CVS-6	KO-DD	neg	1969332.358	16754.63111	928854.5866	24316261.4	3094758.846	400370.8722	66958.25244	12977.35882	50549.23061	648329.9348	86462.12626	25434794.58	5826819.6	783902.657	316776.775	1226893.72	1834533.507	524777.3155	844901.7206	112984.4295	17375288.06	6645006.429	234949.603	54331.35039	3060.039354	103321.7895	301305.4764	210986.7382	163416.0255	22771912.54	17119790.25	5201882.197	30312987.73	2086856.8	75413.45225	32562.50447	776829.1629	177667.7141	179419.3516	344499.4736	1654.922663	16732.09386	27256906.99	6663573.792	6823308.963	1951315.275	13975286.92
Apoe-DD-CVS-7	KO-DD	neg	1883675.41	11364.3459	1118114.847	19783317.29	2096471.626	322586.3919	259175.0496	9762.866689	39281.69751	471744.163	41130.4453	26376108.34	5950898.725	1254938.647	327341.0654	1062297.197	2757335.403	728439.8184	1101371.657	82006.95601	15575857.69	5978842.332	619671.0594	31100.69137	1888.860077	105624.467	443732.6657	287191.3525	136384.5563	17509721.04	24856921.06	7661363.241	31324119.99	2146804.724	52223.81452	36562.12484	1015267.36	271970.471	113678.1751	581332.7412	1400.124456	13417.06446	30024549.52	6969271.108	7212983.741	2394642.788	11288989.85
Apoe-HS-CVS-1	KO-HS	neg	1722510.875	22820.76983	1101180.062	9295234.704	3312567.394	194413.1081	201656.3891	11465.45643	40308.664	428784.9874	51220.38177	16476884.28	4111639.701	1269614.846	232964.6316	837758.0623	964306.7793	462645.852	1389816.769	63387.41093	12999419.44	4248492.979	691741.3273	9680.596964	1969.819532	93018.08769	201597.0151	160554.0969	156717.7199	15435687.95	16587485.39	5177815.318	19442931.02	1358433.211	49408.25847	22889.65187	672482.9129	186790.3107	111770.6032	417060.9083	6014.966997	18378.89732	33369751.26	2780827.456	2873625.823	2222391.804	11045539.06
Apoe-HS-CVS-2	KO-HS	neg	1757204.535	16201.97771	993303.5769	36001510.32	3312139.987	517345.7649	223236.8217	8101.972234	47364.01961	466605.0875	56213.27948	54257176.97	12302916.86	571552.8554	773713.5855	1387519.191	1348677.7	1211211.418	1789690.339	104660.4757	19752038.15	7359766.989	398264.0839	33837.83449	2936.314962	96521.79477	879627.8547	789263.2955	114977.3293	15067864.98	17324524.62	5483504.24	62273969.1	4249118.994	49974.86032	60637.74065	773408.5693	200973.8688	222121.3376	276203.3256	3066.907642	29723.63559	41670199.75	29945155.12	29974843.89	2155306.905	11368922.26
Apoe-HS-CVS-3	KO-HS	neg	1730200.799	14389.41779	1079595.479	31636569.38	2180953.431	393083.4213	480123.1859	7584.878897	63880.40242	472146.698	36678.44343	41080719.4	9097404.119	755920.9725	1549112.759	463907.6607	1999489.858	2475779.814	896346.5772	90105.76679	5863920.213	2245822.408	573115.8121	39802.33711	4131.461791	94581.74086	933897.7694	725834.0807	173468.9014	18538680.49	21627386.03	6830759.747	48777459.59	3212777.393	56179.43665	44393.80334	922772.9075	232109.9835	194125.3434	659122.5333	2396.509962	13902.16326	42108683.22	17104903.06	17936615.37	2422546.685	14683599.67
Apoe-HS-CVS-4	KO-HS	neg	1382897.458	18089.27832	973539.5534	20333503.32	3471227.863	209239.5909	523176.5021	10240.71748	44345.45173	441660.9657	34476.18327	28377118.57	6372584.901	982729.1573	1573205.613	379783.8606	1025894.278	2841075.24	911013.4857	77517.65161	3715330.24	1499646.971	668638.5315	15626.2413	2146.240757	90372.97375	525321.1328	403655.1052	118555.9655	9993960.481	18326196.33	5575813.788	33282738.67	2173203.745	31036.27173	12366.76964	761610.3392	213270.4405	129635.3757	480103.9413	2566.295985	24032.89697	39549498.79	6587910.436	6696904.632	2248994.408	15360704.58
C57-blank-1	CTL	neg	1432224.2	12255.2031	1031822.69	37424186.51	1308419.369	443305.679	455096.4824	9091.420599	40305.64405	242661.0838	47710.35884	72278953.54	17260718.47	554416.5934	1297201.346	867257.4146	1286145.805	1749178.517	3563118.715	164911.2025	11603855.06	3831302.773	411032.526	25668.1898	4786.180045	75926.33763	2087639.141	1826004.874	117368.0893	15026553.3	19542049.07	5984881.437	83461644.21	6063486.478	41076.67976	194159.8665	727817.0187	195804.7716	164101.4931	407361.2253	3427.517002	13397.56695	42520589.46	29082283.22	28075918.22	2364890.184	9751070.296
C57-blank-2	CTL	neg	1274589.41	9962.901211	911832.1589	25694626.24	1309483.293	282658.3033	318083.4847	15057.68745	45618.17128	400236.147	21590.46995	42531270.44	9659526.781	1113260.996	565557.5	747702.6351	1718744.335	1033734.241	2720023.645	79995.49033	9358564.223	3554925.731	588850.4492	20933.3094	4318.52372	65080.57939	349801.4839	529066.8291	114658.9595	15923456.59	21710590.97	6628851.871	50576175.45	3309782.424	45667.8928	36352.97161	874993.4799	213162.2208	106655.4794	647120.3173	2166.439332	22282.75413	38972286.31	11117488.46	11055550.01	2371624.931	13064653.4
C57-blank-3	CTL	neg	1417500.228	9533.104446	862007.2423	48972778.6	1879963.81	603049.1988	323227.636	6342.526208	49769.71557	467976.2442	54121.73109	84390461.67	20466301.05	696570.8398	1184971.789	776213.915	1195848.193	1821396.019	2246050.097	115739.52	9793390.773	3465402.321	664372.8724	67592.19162	7392.408663	69620.82465	3646875.77	2925084.264	100443.8008	21796193.48	19852284.01	6270477.497	93440542.08	6863323.394	80086.47219	92884.86282	819731.6494	230854.3228	206365.9328	506232.7035	3647.699225	19040.71398	37017810.75	30206680.23	29680216.83	1976720.775	12787674.72
C57-blank-4	CTL	neg	1764361.173	6022.587688	1055354.447	44325744.1	2159107.365	653760.0685	392066.2196	9406.591909	46119.96527	249199.6349	64219.2139	77110643.61	18559221.01	650395.9972	1544546.764	1037059.182	1662532.142	1971863.266	2107559.73	92672.12735	12061154.44	5077105.785	370274.0314	20470.83745	3383.508119	90317.9246	2480676.304	1211937.076	95795.29495	8822718.458	19009561.45	5979114.831	88116184.89	6613151.709	30361.61095	71071.32416	606619.9526	202182.0676	141117.1844	345166.0255	5095.426508	12204.17661	43830945.76	36911931.11	38268552.71	2469050.134	11711434.5
C57-blank-5	CTL	neg	1845561.393	14364.74529	973996.7457	27519444.4	1990630.349	445537.1629	335188.618	11152.33034	35229.64826	425858.315	21501.70558	44679083.81	10211218.66	844919.8314	668664.8779	1412666.962	1570150.086	956388.1928	453190.5378	91189.61349	18170011.68	7489032.279	547127.136	24738.11221	2352.812284	82089.68903	2563299.185	1193409.893	99874.84973	15801898.45	20341695.6	6060643.82	52762501.5	3505506.476	55072.10493	68477.71749	780470.9317	204281.4184	146324.6521	474572.4045	1096.093025	21053.23341	35489702.41	17244533.08	17161302.04	2316544.603	9579590.755
QC-1	QC	neg	1845561.393	14364.74529	973996.7457	27519444.4	1990630.349	445537.1629	335188.618	11152.33034	35229.64826	425858.315	21501.70558	44679083.81	10211218.66	844919.8314	668664.8779	1412666.962	1570150.086	956388.1928	453190.5378	91189.61349	18170011.68	7489032.279	547127.136	24738.11221	2352.812284	82089.68903	2563299.185	1193409.893	99874.84973	15801898.45	20341695.6	6060643.82	52762501.5	3505506.476	55072.10493	68477.71749	780470.9317	204281.4184	146324.6521	474572.4045	1096.093025	21053.23341	35489702.41	17244533.08	17161302.04	2316544.603	9579590.755
QC-2	QC	neg	1444084.625	14934.61396	1040280.626	23611025.46	3238181.284	398355.2906	287023.8008	13147.45252	49716.73371	492881.1953	67895.5084	39546858.76	9014079.315	994275.6369	731879.8128	1108293.351	1441482.07	1161928.774	1534482.67	97790.56258	15978259.68	6118993.029	553714.5001	36902.74689	4506.491708	77181.07094	606906.3945	559703.816	132663.0754	16550312.9	20270315.01	6134565.181	45204761	3038176.92	53134.11159	22926.85826	756186.1581	203267.0793	156044.8887	522267.6515	5750.947942	40475.634	38676986.49	14421621.11	14553399.33	2429092.486	12883265.99
QC-3	QC	neg	1725009.742	20884.33756	968211.1894	24348264.13	3247796.769	417239.2093	275677.2058	11203.18561	46513.35501	494260.9117	57811.54682	40693432.05	9194531.42	1044594.459	706489.1953	1063616.485	1455563.403	1292583.125	1514775.838	103774.8527	15384475.98	5370411.974	444389.3478	50127.29317	2424.220984	82408.08116	492169.6709	566280.6867	125349.6969	17421155.74	20060444.63	6105639.1	46869994.45	3148633.805	59563.03829	16060.17042	639501.1937	193619.76	188180.9779	519887.0825	4297.864384	30345.63441	35845151.63	14355541.57	14385859.2	2215388.84	12878297.98
QC-4	QC	neg	1966949.818	13527.18757	953452.7719	21699399.82	2930294.822	394656.3016	259810.1115	15366.23283	53605.29794	498492.797	44070.74929	37742446.74	8681118.521	1032802.141	751668.0309	1150551.718	1492252.396	1424035.143	1257795.433	90488.49595	15089399.88	5547136.487	547888.4082	61563.52638	3809.306708	104467.4981	619281.8909	516165.0804	133507.1881	17209819.07	20435320.63	6341003.861	45137845.45	2950651.882	53934.58829	32064.51472	799450.6072	197992.8286	227734.4276	470297.3125	2203.028021	48199.62761	36087951.37	13609707.19	13916397.01	2182699.453	13252649.28
QC-5	QC	neg	2188180.004	20943.63287	1005784.769	26452932.42	2910963.824	440674.6963	295029.5037	10728.81246	61170.08999	488033.8277	67200.82373	39939070.1	8907460.627	973878.3219	958092.7042	1101327.381	1618949.402	1669458.098	1490948.421	111857.7927	15002296.37	5296785.522	566972.9891	43879.74323	3624.603377	120092.2951	636339.7434	479995.8145	136950.9439	16760808.03	22597510.71	6912235.11	46642034.7	3091144.887	51020.96573	39609.51019	950053.6365	223763.089	270897.4227	523757.4163	3453.23404	47455.28921	35817747.11	13953518.88	14150121.33	2138801.358	12782876.54
[truncated: 387 more columns]
